# Supplementary material for: An Alkaline Foregut Protects Herbivores from Latex in Forage, but Increases Their Susceptibility to Bt Endotoxin
Source: Life (Basel). 2023 Nov 11;13(11):2195. doi: 10.3390/life13112195 (PMC10672702; doi:10.3390/life13112195)
Supplement: Supplementary file 1 [file life-13-02195-s001.zip]

Archive with 1 entries (1 files):
- life-2696346-supplementary.pdf
